# Supplementary material for: Adverse Events and Toxicity of Systemic Treatments for Uveal Melanoma: A Systematic Review
Source: Cancers (Basel). 2026 Feb 28;18(5):781. doi: 10.3390/cancers18050781 (PMC12984979; doi:10.3390/cancers18050781)
Supplement: Supplementary file 1 [file cancers-18-00781-s001.zip]

Archive with 1 entries (1 files):
- cancers-4150484-supplementary.pdf
